# Supplementary material for: Exploring the use and challenges of implementing virtual visits during COVID-19 in primary care and lessons for sustained use
Source: PLoS One. 2021 Jun 24;16(6):e0253665. doi: 10.1371/journal.pone.0253665 (PMC8224904; doi:10.1371/journal.pone.0253665)
Supplement: S1 Data — (XLSX) [file pone.0253665.s001.xlsx]

## Sheet: Sheet
Do you currently offer any virtual visits at your practice? (e.g. telephone, email, secure messaging, text messaging or video appointments)	What kind of virtual visits do you offer? Please check all that apply				Thinking about all the appointments in the past week, what proportion of your patient visits do you currently conduct virtually (phone, video, secure messaging, e-mail, text messaging)?	In general, what proportion of your patient visits did you conduct virtually before COVID-19?	In general, what proportion of future visits (post-pandemic) do you anticipate you will conduct virtually?	What products or platforms do you use to offer virtual visits to your patients? Please check all that apply																							What is your comfort level with using different modes of virtual visits?				How well were you able to integrate virtual visits within your day to day workflow?	What is your overall experience with offering virtual visits?	What are the barriers/challenges that you experience with virtual visits? Please check all that apply											What resources would you like to have available to support you with integrating virtual visits within your practice? Please check all that apply
Response	Phone call	Video visits	Secure messaging (i.e. encrypted, PHIPA-compliant messaging platform)	Text messaging	Open-Ended Response	Open-Ended Response	Open-Ended Response	Adracare	Cloud DX	Doxy.me	Facetime (Apple)	Google Hangouts	Health Myself	InputHealth Collaborative Care Record	Insig	Livecare (CloudMD)	Medeo	MediSeen	Novari eVisit	OnCall Health	OTN Direct-to-Patient Video Visits (eVisits)	REACTS	Skype	Teams (Microsoft)	TELUS EMR Video Visits	ThinkResearch VirtualCare	VirtualClinic+	WellX	Zoom.us (free non-secure version)	Zoom.us (paid secure healthcare version)	Phone call	Video visits	Secure messaging	Text messaging	Response	Response	Unable to justify cost	Concerns about patient privacy	Obtaining e-mail consent	Concerns about increase in demands on time	Lack of integration with current workflow or EMR	Adequate training/education	Adequate administrative support (e.g. comfort with technology, not enough administrative staff to delegate tasks, etc.)	Connectivity issues (e.g. inconsistent Wi-Fi/Internet connection)	Concerns about patients overusing services	Patients’ limited access to technology/devices (e.g. computer/laptop/tablet, phone app)	Patients’ limited technical knowledge	Change management supports (e.g. workflow integration, defining roles in the team)	Technical training on how to use tool (webinars, recorded videos, one-on-one support etc.)
No
No
No
No
No
No
No
Yes	Phone call	Video visits			25	1	25														OTN Direct-to-Patient Video Visits (eVisits)										Comfortable	Comfortable	Comfortable	Very Uncomfortable	Very well	Very satisfied					Lack of integration with current workflow or EMR						Patients’ limited technical knowledge
Yes	Phone call				50	0	50																								Very Comfortable	Very Comfortable	Very Comfortable	Neutral	Very well	Very satisfied										Patients’ limited access to technology/devices (e.g. computer/laptop/tablet, phone app)
Yes	Phone call	Video visits	Secure messaging (i.e. encrypted, PHIPA-compliant messaging platform)		80		50										Medeo				OTN Direct-to-Patient Video Visits (eVisits)										Comfortable	Comfortable	Comfortable	Not Applicable/ Not Using	Moderately well	Neither satisfied nor dissatisfied										Patients’ limited access to technology/devices (e.g. computer/laptop/tablet, phone app)	Patients’ limited technical knowledge
Yes	Phone call	Video visits			50	15	35														OTN Direct-to-Patient Video Visits (eVisits)				TELUS EMR Video Visits						Very Comfortable	Comfortable	Not Applicable/ Not Using	Not Applicable/ Not Using	Very well	Very satisfied					Lack of integration with current workflow or EMR					Patients’ limited access to technology/devices (e.g. computer/laptop/tablet, phone app)	Patients’ limited technical knowledge
Yes	Phone call				40	0	30																								Very Comfortable	Not Applicable/ Not Using	Not Applicable/ Not Using	Not Applicable/ Not Using	Very well	Very satisfied		Concerns about patient privacy					Adequate administrative support (e.g. comfort with technology, not enough administrative staff to delegate tasks, etc.)	Connectivity issues (e.g. inconsistent Wi-Fi/Internet connection)	Concerns about patients overusing services	Patients’ limited access to technology/devices (e.g. computer/laptop/tablet, phone app)	Patients’ limited technical knowledge	Change management supports (e.g. workflow integration, defining roles in the team)
Yes	Phone call				41		69																							Zoom.us (paid secure healthcare version)	Very Comfortable	Comfortable	Comfortable	Comfortable	Moderately well	Neither satisfied nor dissatisfied										Patients’ limited access to technology/devices (e.g. computer/laptop/tablet, phone app)	Patients’ limited technical knowledge
Yes	Phone call	Video visits			75	0	50														OTN Direct-to-Patient Video Visits (eVisits)										Very Comfortable	Very Comfortable	Not Applicable/ Not Using	Not Applicable/ Not Using	Not very well (please explain)	Satisfied		Concerns about patient privacy			Lack of integration with current workflow or EMR					Patients’ limited access to technology/devices (e.g. computer/laptop/tablet, phone app)	Patients’ limited technical knowledge	Change management supports (e.g. workflow integration, defining roles in the team)	Technical training on how to use tool (webinars, recorded videos, one-on-one support etc.)
Yes	Phone call	Video visits			75	0	50														OTN Direct-to-Patient Video Visits (eVisits)										Very Comfortable	Very Comfortable	Not Applicable/ Not Using	Comfortable	Moderately well	Satisfied		Concerns about patient privacy		Concerns about increase in demands on time	Lack of integration with current workflow or EMR			Connectivity issues (e.g. inconsistent Wi-Fi/Internet connection)	Concerns about patients overusing services	Patients’ limited access to technology/devices (e.g. computer/laptop/tablet, phone app)	Patients’ limited technical knowledge		Technical training on how to use tool (webinars, recorded videos, one-on-one support etc.)
Yes	Phone call				90	2	80														OTN Direct-to-Patient Video Visits (eVisits)										Very Comfortable	Neutral	Neutral	Neutral	Very well	Very satisfied								Connectivity issues (e.g. inconsistent Wi-Fi/Internet connection)					Technical training on how to use tool (webinars, recorded videos, one-on-one support etc.)
Yes	Phone call	Video visits			50	10	50														OTN Direct-to-Patient Video Visits (eVisits)			Teams (Microsoft)							Comfortable	Comfortable	Not Applicable/ Not Using	Not Applicable/ Not Using	Very well	Dissatisfied					Lack of integration with current workflow or EMR		Adequate administrative support (e.g. comfort with technology, not enough administrative staff to delegate tasks, etc.)	Connectivity issues (e.g. inconsistent Wi-Fi/Internet connection)		Patients’ limited access to technology/devices (e.g. computer/laptop/tablet, phone app)	Patients’ limited technical knowledge		Technical training on how to use tool (webinars, recorded videos, one-on-one support etc.)
Yes	Phone call	Video visits	Secure messaging (i.e. encrypted, PHIPA-compliant messaging platform)		50	5	30														OTN Direct-to-Patient Video Visits (eVisits)							WellX		Zoom.us (paid secure healthcare version)	Very Comfortable	Comfortable	Very Comfortable	Not Applicable/ Not Using	Moderately well	Satisfied					Lack of integration with current workflow or EMR		Adequate administrative support (e.g. comfort with technology, not enough administrative staff to delegate tasks, etc.)		Concerns about patients overusing services		Patients’ limited technical knowledge	Change management supports (e.g. workflow integration, defining roles in the team)	Technical training on how to use tool (webinars, recorded videos, one-on-one support etc.)
Yes	Phone call		Secure messaging (i.e. encrypted, PHIPA-compliant messaging platform)		75	10	25						Health Myself																		Very Comfortable	Uncomfortable	Very Comfortable	Very Uncomfortable	Very well	Satisfied				Concerns about increase in demands on time				Connectivity issues (e.g. inconsistent Wi-Fi/Internet connection)	Concerns about patients overusing services	Patients’ limited access to technology/devices (e.g. computer/laptop/tablet, phone app)	Patients’ limited technical knowledge
Yes	Phone call	Video visits			50	5	25														OTN Direct-to-Patient Video Visits (eVisits)										Very Comfortable	Comfortable	Uncomfortable	Uncomfortable	Very well	Very satisfied				Concerns about increase in demands on time					Concerns about patients overusing services
Yes	Phone call		Secure messaging (i.e. encrypted, PHIPA-compliant messaging platform)		20		20																					WellX			Very Comfortable	Not Applicable/ Not Using	Comfortable	Not Applicable/ Not Using	Very well	Satisfied
Yes	Phone call		Secure messaging (i.e. encrypted, PHIPA-compliant messaging platform)		80	0	70																					WellX			Uncomfortable	Not Applicable/ Not Using	Very Comfortable	Not Applicable/ Not Using	Moderately well	Very satisfied								Connectivity issues (e.g. inconsistent Wi-Fi/Internet connection)					Technical training on how to use tool (webinars, recorded videos, one-on-one support etc.)
Yes	Phone call	Video visits	Secure messaging (i.e. encrypted, PHIPA-compliant messaging platform)	Text messaging	65	5	40				Facetime (Apple)		Health Myself								OTN Direct-to-Patient Video Visits (eVisits)										Very Comfortable	Neutral	Comfortable	Comfortable	Very well	Neither satisfied nor dissatisfied					Lack of integration with current workflow or EMR			Connectivity issues (e.g. inconsistent Wi-Fi/Internet connection)			Patients’ limited technical knowledge	Change management supports (e.g. workflow integration, defining roles in the team)	Technical training on how to use tool (webinars, recorded videos, one-on-one support etc.)
Yes	Phone call	Video visits			80		65														OTN Direct-to-Patient Video Visits (eVisits)										Comfortable	Comfortable	Not Applicable/ Not Using	Not Applicable/ Not Using	Moderately well	Satisfied										Patients’ limited access to technology/devices (e.g. computer/laptop/tablet, phone app)	Patients’ limited technical knowledge	Change management supports (e.g. workflow integration, defining roles in the team)
Yes	Phone call	Video visits			100		50														OTN Direct-to-Patient Video Visits (eVisits)										Very Comfortable	Comfortable	Not Applicable/ Not Using	Not Applicable/ Not Using	Very well	Very satisfied								Connectivity issues (e.g. inconsistent Wi-Fi/Internet connection)		Patients’ limited access to technology/devices (e.g. computer/laptop/tablet, phone app)
Yes	Phone call		Secure messaging (i.e. encrypted, PHIPA-compliant messaging platform)	Text messaging	85	10	60				Facetime (Apple)						Medeo				OTN Direct-to-Patient Video Visits (eVisits)									Zoom.us (paid secure healthcare version)	Very Comfortable	Very Comfortable	Very Comfortable	Comfortable	Moderately well	Very satisfied					Lack of integration with current workflow or EMR
Yes	Phone call	Video visits			10	0	50																		TELUS EMR Video Visits						Very Comfortable	Comfortable	Not Applicable/ Not Using	Not Applicable/ Not Using	Very well	Very satisfied										Patients’ limited access to technology/devices (e.g. computer/laptop/tablet, phone app)	Patients’ limited technical knowledge
Yes	Phone call	Video visits		Text messaging	50	5	40														OTN Direct-to-Patient Video Visits (eVisits)										Very Comfortable	Comfortable		Comfortable	Very well	Dissatisfied										Patients’ limited access to technology/devices (e.g. computer/laptop/tablet, phone app)	Patients’ limited technical knowledge
Yes	Phone call	Video visits			70	0	80			Doxy.me											OTN Direct-to-Patient Video Visits (eVisits)				TELUS EMR Video Visits						Very Comfortable	Very Comfortable	Very Comfortable	Very Comfortable	Very well	Very satisfied			Obtaining e-mail consent				Adequate administrative support (e.g. comfort with technology, not enough administrative staff to delegate tasks, etc.)			Patients’ limited access to technology/devices (e.g. computer/laptop/tablet, phone app)		Change management supports (e.g. workflow integration, defining roles in the team)
Yes	Phone call	Video visits			70	0	30																		TELUS EMR Video Visits						Very Comfortable	Very Comfortable	Not Applicable/ Not Using	Not Applicable/ Not Using	Moderately well	Satisfied								Connectivity issues (e.g. inconsistent Wi-Fi/Internet connection)		Patients’ limited access to technology/devices (e.g. computer/laptop/tablet, phone app)
Yes	Phone call	Video visits	Secure messaging (i.e. encrypted, PHIPA-compliant messaging platform)		75	0	50										Medeo									ThinkResearch VirtualCare					Comfortable	Comfortable	Comfortable	Not Applicable/ Not Using	Moderately well	Satisfied		Concerns about patient privacy			Lack of integration with current workflow or EMR			Connectivity issues (e.g. inconsistent Wi-Fi/Internet connection)	Concerns about patients overusing services	Patients’ limited access to technology/devices (e.g. computer/laptop/tablet, phone app)	Patients’ limited technical knowledge	Change management supports (e.g. workflow integration, defining roles in the team)
Yes	Phone call	Video visits			75	25	25																		TELUS EMR Video Visits						Very Comfortable	Very Comfortable	Very Comfortable	Not Applicable/ Not Using	Very well	Satisfied								Connectivity issues (e.g. inconsistent Wi-Fi/Internet connection)		Patients’ limited access to technology/devices (e.g. computer/laptop/tablet, phone app)		Change management supports (e.g. workflow integration, defining roles in the team)	Technical training on how to use tool (webinars, recorded videos, one-on-one support etc.)
Yes	Phone call	Video visits			70	10	50																		TELUS EMR Video Visits					Zoom.us (paid secure healthcare version)	Comfortable	Comfortable	Uncomfortable	Very Uncomfortable	Very well	Dissatisfied		Concerns about patient privacy	Obtaining e-mail consent					Connectivity issues (e.g. inconsistent Wi-Fi/Internet connection)	Concerns about patients overusing services	Patients’ limited access to technology/devices (e.g. computer/laptop/tablet, phone app)		Change management supports (e.g. workflow integration, defining roles in the team)	Technical training on how to use tool (webinars, recorded videos, one-on-one support etc.)
Yes	Phone call	Video visits			90	11	82														OTN Direct-to-Patient Video Visits (eVisits)				TELUS EMR Video Visits						Very Comfortable	Comfortable	Neutral	Not Applicable/ Not Using	Moderately well	Satisfied				Concerns about increase in demands on time	Lack of integration with current workflow or EMR					Patients’ limited access to technology/devices (e.g. computer/laptop/tablet, phone app)	Patients’ limited technical knowledge
Yes	Phone call				60	0	40				Facetime (Apple)														TELUS EMR Video Visits						Comfortable	Comfortable	Uncomfortable	Not Applicable/ Not Using	Not very well (please explain)	Neither satisfied nor dissatisfied		Concerns about patient privacy		Concerns about increase in demands on time	Lack of integration with current workflow or EMR		Adequate administrative support (e.g. comfort with technology, not enough administrative staff to delegate tasks, etc.)	Connectivity issues (e.g. inconsistent Wi-Fi/Internet connection)		Patients’ limited access to technology/devices (e.g. computer/laptop/tablet, phone app)	Patients’ limited technical knowledge	Change management supports (e.g. workflow integration, defining roles in the team)	Technical training on how to use tool (webinars, recorded videos, one-on-one support etc.)
Yes	Phone call	Video visits	Secure messaging (i.e. encrypted, PHIPA-compliant messaging platform)	Text messaging	40		35						Health Myself								OTN Direct-to-Patient Video Visits (eVisits)										Comfortable	Comfortable	Comfortable	Comfortable	Not very well (please explain)	Neither satisfied nor dissatisfied				Concerns about increase in demands on time					Concerns about patients overusing services			Change management supports (e.g. workflow integration, defining roles in the team)
Yes	Phone call		Secure messaging (i.e. encrypted, PHIPA-compliant messaging platform)		65	7	40						Health Myself																		Very Comfortable	Not Applicable/ Not Using	Very Comfortable	Not Applicable/ Not Using	Very well	Satisfied				Concerns about increase in demands on time	Lack of integration with current workflow or EMR			Connectivity issues (e.g. inconsistent Wi-Fi/Internet connection)	Concerns about patients overusing services
Yes	Phone call	Video visits			65	0	20														OTN Direct-to-Patient Video Visits (eVisits)										Neutral	Neutral	Uncomfortable	Very Uncomfortable	Moderately well	Satisfied		Concerns about patient privacy		Concerns about increase in demands on time				Connectivity issues (e.g. inconsistent Wi-Fi/Internet connection)
Yes	Phone call				60		66				Facetime (Apple)																				Very Comfortable	Not Applicable/ Not Using	Not Applicable/ Not Using	Very Uncomfortable	Moderately well	Satisfied		Concerns about patient privacy		Concerns about increase in demands on time	Lack of integration with current workflow or EMR		Adequate administrative support (e.g. comfort with technology, not enough administrative staff to delegate tasks, etc.)	Connectivity issues (e.g. inconsistent Wi-Fi/Internet connection)	Concerns about patients overusing services	Patients’ limited access to technology/devices (e.g. computer/laptop/tablet, phone app)	Patients’ limited technical knowledge		Technical training on how to use tool (webinars, recorded videos, one-on-one support etc.)
Yes	Phone call	Video visits			80		60														OTN Direct-to-Patient Video Visits (eVisits)										Very Comfortable	Comfortable	Neutral	Very Uncomfortable	Very well	Very satisfied					Lack of integration with current workflow or EMR						Patients’ limited technical knowledge
Yes	Phone call	Video visits	Secure messaging (i.e. encrypted, PHIPA-compliant messaging platform)	Text messaging	20	20	20						Health Myself									REACTS	Skype	Teams (Microsoft)	TELUS EMR Video Visits						Very Comfortable	Very Comfortable	Very Comfortable	Very Comfortable	Moderately well	Satisfied			Obtaining e-mail consent		Lack of integration with current workflow or EMR		Adequate administrative support (e.g. comfort with technology, not enough administrative staff to delegate tasks, etc.)	Connectivity issues (e.g. inconsistent Wi-Fi/Internet connection)		Patients’ limited access to technology/devices (e.g. computer/laptop/tablet, phone app)	Patients’ limited technical knowledge	Change management supports (e.g. workflow integration, defining roles in the team)	Technical training on how to use tool (webinars, recorded videos, one-on-one support etc.)
Yes	Phone call			Text messaging	65	2	65														OTN Direct-to-Patient Video Visits (eVisits)										Neutral	Uncomfortable	Neutral	Very Comfortable	Not very well (please explain)	Satisfied		Concerns about patient privacy		Concerns about increase in demands on time	Lack of integration with current workflow or EMR				Concerns about patients overusing services		Patients’ limited technical knowledge
Yes	Phone call	Video visits	Secure messaging (i.e. encrypted, PHIPA-compliant messaging platform)		43	6	51										Medeo					REACTS									Comfortable	Comfortable	Comfortable	Uncomfortable	Moderately well	Satisfied			Obtaining e-mail consent		Lack of integration with current workflow or EMR		Adequate administrative support (e.g. comfort with technology, not enough administrative staff to delegate tasks, etc.)			Patients’ limited access to technology/devices (e.g. computer/laptop/tablet, phone app)	Patients’ limited technical knowledge	Change management supports (e.g. workflow integration, defining roles in the team)
Yes	Phone call	Video visits			50	10	40																		TELUS EMR Video Visits						Comfortable	Neutral	Not Applicable/ Not Using	Not Applicable/ Not Using	Very well	Satisfied		Concerns about patient privacy		Concerns about increase in demands on time			Adequate administrative support (e.g. comfort with technology, not enough administrative staff to delegate tasks, etc.)	Connectivity issues (e.g. inconsistent Wi-Fi/Internet connection)	Concerns about patients overusing services	Patients’ limited access to technology/devices (e.g. computer/laptop/tablet, phone app)
Yes	Phone call	Video visits	Secure messaging (i.e. encrypted, PHIPA-compliant messaging platform)		91	0	60																		TELUS EMR Video Visits	ThinkResearch VirtualCare					Very Comfortable	Very Comfortable	Very Comfortable	Not Applicable/ Not Using	Very well	Very satisfied	Unable to justify cost							Connectivity issues (e.g. inconsistent Wi-Fi/Internet connection)
Yes	Phone call		Secure messaging (i.e. encrypted, PHIPA-compliant messaging platform)		90	1	50																		TELUS EMR Video Visits						Very Comfortable	Neutral	Neutral	Uncomfortable	Very well	Dissatisfied		Concerns about patient privacy	Obtaining e-mail consent			Adequate training/education	Adequate administrative support (e.g. comfort with technology, not enough administrative staff to delegate tasks, etc.)			Patients’ limited access to technology/devices (e.g. computer/laptop/tablet, phone app)	Patients’ limited technical knowledge		Technical training on how to use tool (webinars, recorded videos, one-on-one support etc.)
Yes	Phone call	Video visits			60	10	35														OTN Direct-to-Patient Video Visits (eVisits)										Very Comfortable	Comfortable	Very Uncomfortable	Not Applicable/ Not Using	Very well	Satisfied				Concerns about increase in demands on time				Connectivity issues (e.g. inconsistent Wi-Fi/Internet connection)	Concerns about patients overusing services	Patients’ limited access to technology/devices (e.g. computer/laptop/tablet, phone app)	Patients’ limited technical knowledge
Yes	Phone call				75	20	20														OTN Direct-to-Patient Video Visits (eVisits)										Very Comfortable	Comfortable	Very Uncomfortable	Very Uncomfortable	Very well	Satisfied				Concerns about increase in demands on time			Adequate administrative support (e.g. comfort with technology, not enough administrative staff to delegate tasks, etc.)	Connectivity issues (e.g. inconsistent Wi-Fi/Internet connection)		Patients’ limited access to technology/devices (e.g. computer/laptop/tablet, phone app)	Patients’ limited technical knowledge
Yes	Phone call	Video visits			80	5	65																		TELUS EMR Video Visits						Very Comfortable	Very Comfortable	Not Applicable/ Not Using	Not Applicable/ Not Using	Very well	Very satisfied		Concerns about patient privacy								Patients’ limited access to technology/devices (e.g. computer/laptop/tablet, phone app)			Technical training on how to use tool (webinars, recorded videos, one-on-one support etc.)
Yes	Phone call	Video visits			70	5	50			Doxy.me															TELUS EMR Video Visits						Comfortable	Very Comfortable	Not Applicable/ Not Using	Not Applicable/ Not Using	Very well	Very satisfied										Patients’ limited access to technology/devices (e.g. computer/laptop/tablet, phone app)
Yes	Phone call	Video visits			80	0	50														OTN Direct-to-Patient Video Visits (eVisits)										Very Comfortable	Very Comfortable	Not Applicable/ Not Using	Not Applicable/ Not Using	Very well	Very satisfied										Patients’ limited access to technology/devices (e.g. computer/laptop/tablet, phone app)	Patients’ limited technical knowledge
Yes	Phone call				90	0	30																								Very Comfortable				Moderately well	Very satisfied		Concerns about patient privacy								Patients’ limited access to technology/devices (e.g. computer/laptop/tablet, phone app)			Technical training on how to use tool (webinars, recorded videos, one-on-one support etc.)
Yes	Phone call			Text messaging	66	0	30																								Very Uncomfortable	Very Uncomfortable	Neutral	Comfortable	Not very well (please explain)	Satisfied				Concerns about increase in demands on time				Connectivity issues (e.g. inconsistent Wi-Fi/Internet connection)		Patients’ limited access to technology/devices (e.g. computer/laptop/tablet, phone app)	Patients’ limited technical knowledge		Technical training on how to use tool (webinars, recorded videos, one-on-one support etc.)
Yes	Phone call	Video visits		Text messaging	20	10	20				Facetime (Apple)										OTN Direct-to-Patient Video Visits (eVisits)										Very Comfortable	Comfortable	Not Applicable/ Not Using	Comfortable	Moderately well	Neither satisfied nor dissatisfied							Adequate administrative support (e.g. comfort with technology, not enough administrative staff to delegate tasks, etc.)	Connectivity issues (e.g. inconsistent Wi-Fi/Internet connection)		Patients’ limited access to technology/devices (e.g. computer/laptop/tablet, phone app)	Patients’ limited technical knowledge
Yes	Phone call	Video visits	Secure messaging (i.e. encrypted, PHIPA-compliant messaging platform)		98	0	60																		TELUS EMR Video Visits						Very Comfortable	Neutral	Very Comfortable	Not Applicable/ Not Using	Very well	Very satisfied							Adequate administrative support (e.g. comfort with technology, not enough administrative staff to delegate tasks, etc.)	Connectivity issues (e.g. inconsistent Wi-Fi/Internet connection)	Concerns about patients overusing services		Patients’ limited technical knowledge	Change management supports (e.g. workflow integration, defining roles in the team)
Yes	Phone call	Video visits			90	5	50																		TELUS EMR Video Visits						Very Comfortable	Comfortable	Not Applicable/ Not Using	Not Applicable/ Not Using	Not very well (please explain)	Satisfied		Concerns about patient privacy		Concerns about increase in demands on time	Lack of integration with current workflow or EMR		Adequate administrative support (e.g. comfort with technology, not enough administrative staff to delegate tasks, etc.)	Connectivity issues (e.g. inconsistent Wi-Fi/Internet connection)	Concerns about patients overusing services	Patients’ limited access to technology/devices (e.g. computer/laptop/tablet, phone app)	Patients’ limited technical knowledge	Change management supports (e.g. workflow integration, defining roles in the team)	Technical training on how to use tool (webinars, recorded videos, one-on-one support etc.)
Yes	Phone call	Video visits		Text messaging	80	25	60														OTN Direct-to-Patient Video Visits (eVisits)					ThinkResearch VirtualCare					Comfortable	Comfortable	Comfortable	Uncomfortable	Very well	Very satisfied	Unable to justify cost	Concerns about patient privacy		Concerns about increase in demands on time			Adequate administrative support (e.g. comfort with technology, not enough administrative staff to delegate tasks, etc.)			Patients’ limited access to technology/devices (e.g. computer/laptop/tablet, phone app)	Patients’ limited technical knowledge	Change management supports (e.g. workflow integration, defining roles in the team)
Yes	Phone call	Video visits			75	10	50														OTN Direct-to-Patient Video Visits (eVisits)										Very Comfortable	Comfortable	Not Applicable/ Not Using	Not Applicable/ Not Using	Very well	Very satisfied
Yes	Phone call	Video visits			80	5	75														OTN Direct-to-Patient Video Visits (eVisits)				TELUS EMR Video Visits				Zoom.us (free non-secure version)	Zoom.us (paid secure healthcare version)	Very Comfortable	Very Comfortable	Neutral	Very Comfortable	Moderately well	Very satisfied		Concerns about patient privacy	Obtaining e-mail consent		Lack of integration with current workflow or EMR			Connectivity issues (e.g. inconsistent Wi-Fi/Internet connection)		Patients’ limited access to technology/devices (e.g. computer/laptop/tablet, phone app)	Patients’ limited technical knowledge
Yes	Phone call	Video visits	Secure messaging (i.e. encrypted, PHIPA-compliant messaging platform)		60	25	50														OTN Direct-to-Patient Video Visits (eVisits)				TELUS EMR Video Visits						Very Comfortable	Comfortable	Very Comfortable	Not Applicable/ Not Using	Very well	Very satisfied								Connectivity issues (e.g. inconsistent Wi-Fi/Internet connection)		Patients’ limited access to technology/devices (e.g. computer/laptop/tablet, phone app)	Patients’ limited technical knowledge
Yes	Phone call	Video visits	Secure messaging (i.e. encrypted, PHIPA-compliant messaging platform)		85	10	65														OTN Direct-to-Patient Video Visits (eVisits)										Comfortable	Comfortable	Comfortable	Very Uncomfortable	Moderately well	Satisfied		Concerns about patient privacy	Obtaining e-mail consent		Lack of integration with current workflow or EMR			Connectivity issues (e.g. inconsistent Wi-Fi/Internet connection)		Patients’ limited access to technology/devices (e.g. computer/laptop/tablet, phone app)	Patients’ limited technical knowledge
Yes	Phone call				85	20	70																								Very Comfortable	Not Applicable/ Not Using	Not Applicable/ Not Using	Not Applicable/ Not Using	Very well	Satisfied							Adequate administrative support (e.g. comfort with technology, not enough administrative staff to delegate tasks, etc.)	Connectivity issues (e.g. inconsistent Wi-Fi/Internet connection)		Patients’ limited access to technology/devices (e.g. computer/laptop/tablet, phone app)	Patients’ limited technical knowledge		Technical training on how to use tool (webinars, recorded videos, one-on-one support etc.)
Yes	Phone call		Secure messaging (i.e. encrypted, PHIPA-compliant messaging platform)		59	5	32																		TELUS EMR Video Visits	ThinkResearch VirtualCare					Very Comfortable	Uncomfortable	Comfortable	Neutral	Not very well (please explain)	Satisfied					Lack of integration with current workflow or EMR		Adequate administrative support (e.g. comfort with technology, not enough administrative staff to delegate tasks, etc.)	Connectivity issues (e.g. inconsistent Wi-Fi/Internet connection)		Patients’ limited access to technology/devices (e.g. computer/laptop/tablet, phone app)		Change management supports (e.g. workflow integration, defining roles in the team)	Technical training on how to use tool (webinars, recorded videos, one-on-one support etc.)
Yes	Phone call	Video visits	Secure messaging (i.e. encrypted, PHIPA-compliant messaging platform)		80	5	25										Medeo														Very Comfortable	Comfortable	Comfortable	Not Applicable/ Not Using	Very well	Very satisfied										Patients’ limited access to technology/devices (e.g. computer/laptop/tablet, phone app)	Patients’ limited technical knowledge
Yes	Phone call	Video visits			70	1	40														OTN Direct-to-Patient Video Visits (eVisits)										Very Comfortable	Comfortable	Not Applicable/ Not Using	Not Applicable/ Not Using	Moderately well	Neither satisfied nor dissatisfied		Concerns about patient privacy				Adequate training/education	Adequate administrative support (e.g. comfort with technology, not enough administrative staff to delegate tasks, etc.)	Connectivity issues (e.g. inconsistent Wi-Fi/Internet connection)		Patients’ limited access to technology/devices (e.g. computer/laptop/tablet, phone app)	Patients’ limited technical knowledge	Change management supports (e.g. workflow integration, defining roles in the team)	Technical training on how to use tool (webinars, recorded videos, one-on-one support etc.)
Yes	Phone call	Video visits	Secure messaging (i.e. encrypted, PHIPA-compliant messaging platform)		75	0	60						Health Myself								OTN Direct-to-Patient Video Visits (eVisits)										Very Comfortable	Very Comfortable	Very Comfortable	Not Applicable/ Not Using	Very well	Very satisfied								Connectivity issues (e.g. inconsistent Wi-Fi/Internet connection)		Patients’ limited access to technology/devices (e.g. computer/laptop/tablet, phone app)	Patients’ limited technical knowledge
Yes	Phone call			Text messaging	45	5	20																								Neutral	Not Applicable/ Not Using	Not Applicable/ Not Using	Very Uncomfortable	Not very well (please explain)	Neither satisfied nor dissatisfied				Concerns about increase in demands on time	Lack of integration with current workflow or EMR	Adequate training/education	Adequate administrative support (e.g. comfort with technology, not enough administrative staff to delegate tasks, etc.)	Connectivity issues (e.g. inconsistent Wi-Fi/Internet connection)	Concerns about patients overusing services	Patients’ limited access to technology/devices (e.g. computer/laptop/tablet, phone app)	Patients’ limited technical knowledge		Technical training on how to use tool (webinars, recorded videos, one-on-one support etc.)
Yes	Phone call				50	14	50						Health Myself								OTN Direct-to-Patient Video Visits (eVisits)				TELUS EMR Video Visits						Comfortable	Neutral	Neutral	Not Applicable/ Not Using	Very well	Satisfied		Concerns about patient privacy	Obtaining e-mail consent	Concerns about increase in demands on time	Lack of integration with current workflow or EMR	Adequate training/education	Adequate administrative support (e.g. comfort with technology, not enough administrative staff to delegate tasks, etc.)		Concerns about patients overusing services	Patients’ limited access to technology/devices (e.g. computer/laptop/tablet, phone app)	Patients’ limited technical knowledge		Technical training on how to use tool (webinars, recorded videos, one-on-one support etc.)
Yes	Phone call	Video visits	Secure messaging (i.e. encrypted, PHIPA-compliant messaging platform)		95		90										Medeo				OTN Direct-to-Patient Video Visits (eVisits)										Very Comfortable	Very Comfortable	Neutral	Not Applicable/ Not Using	Moderately well	Satisfied				Concerns about increase in demands on time	Lack of integration with current workflow or EMR		Adequate administrative support (e.g. comfort with technology, not enough administrative staff to delegate tasks, etc.)			Patients’ limited access to technology/devices (e.g. computer/laptop/tablet, phone app)	Patients’ limited technical knowledge	Change management supports (e.g. workflow integration, defining roles in the team)
Yes	Phone call	Video visits		Text messaging	77		17				Facetime (Apple)																				Very Comfortable	Very Comfortable	Comfortable	Very Comfortable	Very well	Very satisfied
Yes	Phone call				70	0	40														OTN Direct-to-Patient Video Visits (eVisits)										Comfortable	Neutral	Uncomfortable	Uncomfortable	Moderately well	Satisfied				Concerns about increase in demands on time	Lack of integration with current workflow or EMR		Adequate administrative support (e.g. comfort with technology, not enough administrative staff to delegate tasks, etc.)	Connectivity issues (e.g. inconsistent Wi-Fi/Internet connection)	Concerns about patients overusing services	Patients’ limited access to technology/devices (e.g. computer/laptop/tablet, phone app)		Change management supports (e.g. workflow integration, defining roles in the team)
Yes	Phone call	Video visits			75	5	60														OTN Direct-to-Patient Video Visits (eVisits)				TELUS EMR Video Visits						Very Comfortable	Neutral	Not Applicable/ Not Using	Not Applicable/ Not Using	Moderately well	Satisfied				Concerns about increase in demands on time					Concerns about patients overusing services	Patients’ limited access to technology/devices (e.g. computer/laptop/tablet, phone app)	Patients’ limited technical knowledge
Yes	Phone call	Video visits	Secure messaging (i.e. encrypted, PHIPA-compliant messaging platform)		60		50			Doxy.me																				Zoom.us (paid secure healthcare version)	Very Comfortable	Very Comfortable	Very Comfortable	Not Applicable/ Not Using	Very well	Very satisfied		Concerns about patient privacy	Obtaining e-mail consent		Lack of integration with current workflow or EMR					Patients’ limited access to technology/devices (e.g. computer/laptop/tablet, phone app)	Patients’ limited technical knowledge
Yes	Phone call	Video visits	Secure messaging (i.e. encrypted, PHIPA-compliant messaging platform)	Text messaging	70		79														OTN Direct-to-Patient Video Visits (eVisits)				TELUS EMR Video Visits						Very Comfortable	Very Comfortable	Very Comfortable	Neutral	Very well	Very satisfied											Patients’ limited technical knowledge
Yes	Phone call	Video visits			80	10	70														OTN Direct-to-Patient Video Visits (eVisits)				TELUS EMR Video Visits	ThinkResearch VirtualCare					Very Comfortable	Uncomfortable	Comfortable	Not Applicable/ Not Using	Moderately well	Satisfied				Concerns about increase in demands on time	Lack of integration with current workflow or EMR	Adequate training/education	Adequate administrative support (e.g. comfort with technology, not enough administrative staff to delegate tasks, etc.)	Connectivity issues (e.g. inconsistent Wi-Fi/Internet connection)	Concerns about patients overusing services	Patients’ limited access to technology/devices (e.g. computer/laptop/tablet, phone app)	Patients’ limited technical knowledge	Change management supports (e.g. workflow integration, defining roles in the team)	Technical training on how to use tool (webinars, recorded videos, one-on-one support etc.)
Yes	Phone call	Video visits			76	0	40																		TELUS EMR Video Visits						Very Comfortable	Very Comfortable	Not Applicable/ Not Using	Not Applicable/ Not Using	Very well	Very satisfied								Connectivity issues (e.g. inconsistent Wi-Fi/Internet connection)		Patients’ limited access to technology/devices (e.g. computer/laptop/tablet, phone app)	Patients’ limited technical knowledge
Yes	Phone call	Video visits			55		75																						Zoom.us (free non-secure version)		Very Comfortable	Comfortable	Uncomfortable	Very Uncomfortable	Very well	Satisfied		Concerns about patient privacy							Concerns about patients overusing services	Patients’ limited access to technology/devices (e.g. computer/laptop/tablet, phone app)		Change management supports (e.g. workflow integration, defining roles in the team)	Technical training on how to use tool (webinars, recorded videos, one-on-one support etc.)
Yes	Phone call	Video visits	Secure messaging (i.e. encrypted, PHIPA-compliant messaging platform)	Text messaging	95		50			Doxy.me	Facetime (Apple)										OTN Direct-to-Patient Video Visits (eVisits)										Very Comfortable	Comfortable	Comfortable	Uncomfortable	Moderately well	Satisfied			Obtaining e-mail consent	Concerns about increase in demands on time			Adequate administrative support (e.g. comfort with technology, not enough administrative staff to delegate tasks, etc.)	Connectivity issues (e.g. inconsistent Wi-Fi/Internet connection)	Concerns about patients overusing services	Patients’ limited access to technology/devices (e.g. computer/laptop/tablet, phone app)	Patients’ limited technical knowledge
Yes	Phone call	Video visits			90	5	30																		TELUS EMR Video Visits						Very Comfortable	Comfortable	Not Applicable/ Not Using	Not Applicable/ Not Using	Very well	Very satisfied											Patients’ limited technical knowledge		Technical training on how to use tool (webinars, recorded videos, one-on-one support etc.)
Yes	Phone call	Video visits	Secure messaging (i.e. encrypted, PHIPA-compliant messaging platform)		75	5	50														OTN Direct-to-Patient Video Visits (eVisits)				TELUS EMR Video Visits						Very Comfortable	Comfortable	Very Comfortable	Not Applicable/ Not Using	Very well	Satisfied				Concerns about increase in demands on time		Adequate training/education		Connectivity issues (e.g. inconsistent Wi-Fi/Internet connection)		Patients’ limited access to technology/devices (e.g. computer/laptop/tablet, phone app)	Patients’ limited technical knowledge	Change management supports (e.g. workflow integration, defining roles in the team)	Technical training on how to use tool (webinars, recorded videos, one-on-one support etc.)
Yes	Phone call	Video visits	Secure messaging (i.e. encrypted, PHIPA-compliant messaging platform)		52		44			Doxy.me																					Comfortable	Comfortable	Neutral		Moderately well	Neither satisfied nor dissatisfied				Concerns about increase in demands on time	Lack of integration with current workflow or EMR			Connectivity issues (e.g. inconsistent Wi-Fi/Internet connection)	Concerns about patients overusing services	Patients’ limited access to technology/devices (e.g. computer/laptop/tablet, phone app)	Patients’ limited technical knowledge
Yes	Phone call	Video visits	Secure messaging (i.e. encrypted, PHIPA-compliant messaging platform)		88	0	20																		TELUS EMR Video Visits						Comfortable	Comfortable	Comfortable	Not Applicable/ Not Using	Very well	Satisfied		Concerns about patient privacy		Concerns about increase in demands on time		Adequate training/education	Adequate administrative support (e.g. comfort with technology, not enough administrative staff to delegate tasks, etc.)	Connectivity issues (e.g. inconsistent Wi-Fi/Internet connection)		Patients’ limited access to technology/devices (e.g. computer/laptop/tablet, phone app)	Patients’ limited technical knowledge		Technical training on how to use tool (webinars, recorded videos, one-on-one support etc.)
Yes	Phone call				90		50																								Very Comfortable	Neutral	Uncomfortable	Neutral	Very well	Satisfied		Concerns about patient privacy		Concerns about increase in demands on time						Patients’ limited access to technology/devices (e.g. computer/laptop/tablet, phone app)	Patients’ limited technical knowledge
Yes	Phone call				57	0	36																				VirtualClinic+				Comfortable	Neutral	Not Applicable/ Not Using	Not Applicable/ Not Using	Moderately well	Satisfied				Concerns about increase in demands on time				Connectivity issues (e.g. inconsistent Wi-Fi/Internet connection)		Patients’ limited access to technology/devices (e.g. computer/laptop/tablet, phone app)		Change management supports (e.g. workflow integration, defining roles in the team)	Technical training on how to use tool (webinars, recorded videos, one-on-one support etc.)
Yes	Phone call		Secure messaging (i.e. encrypted, PHIPA-compliant messaging platform)		75	0	25														OTN Direct-to-Patient Video Visits (eVisits)										Very Comfortable	Uncomfortable	Comfortable	Not Applicable/ Not Using	Moderately well	Neither satisfied nor dissatisfied				Concerns about increase in demands on time	Lack of integration with current workflow or EMR		Adequate administrative support (e.g. comfort with technology, not enough administrative staff to delegate tasks, etc.)		Concerns about patients overusing services	Patients’ limited access to technology/devices (e.g. computer/laptop/tablet, phone app)			Technical training on how to use tool (webinars, recorded videos, one-on-one support etc.)
Yes	Phone call		Secure messaging (i.e. encrypted, PHIPA-compliant messaging platform)		70	5	50																								Very Comfortable	Comfortable	Very Comfortable	Not Applicable/ Not Using	Moderately well	Satisfied				Concerns about increase in demands on time					Concerns about patients overusing services
Yes	Phone call				60	5	30																								Very Comfortable	Not Applicable/ Not Using	Not Applicable/ Not Using	Uncomfortable	Very well	Neither satisfied nor dissatisfied				Concerns about increase in demands on time		Adequate training/education			Concerns about patients overusing services	Patients’ limited access to technology/devices (e.g. computer/laptop/tablet, phone app)			Technical training on how to use tool (webinars, recorded videos, one-on-one support etc.)
Yes	Phone call	Video visits	Secure messaging (i.e. encrypted, PHIPA-compliant messaging platform)		70	5	30														OTN Direct-to-Patient Video Visits (eVisits)					ThinkResearch VirtualCare					Very Comfortable	Comfortable	Very Comfortable	Not Applicable/ Not Using	Moderately well	Satisfied	Unable to justify cost		Obtaining e-mail consent	Concerns about increase in demands on time	Lack of integration with current workflow or EMR		Adequate administrative support (e.g. comfort with technology, not enough administrative staff to delegate tasks, etc.)		Concerns about patients overusing services			Change management supports (e.g. workflow integration, defining roles in the team)
Yes	Phone call	Video visits			60	2	33														OTN Direct-to-Patient Video Visits (eVisits)										Comfortable	Comfortable	Not Applicable/ Not Using	Not Applicable/ Not Using	Moderately well	Satisfied				Concerns about increase in demands on time					Concerns about patients overusing services	Patients’ limited access to technology/devices (e.g. computer/laptop/tablet, phone app)	Patients’ limited technical knowledge	Change management supports (e.g. workflow integration, defining roles in the team)	Technical training on how to use tool (webinars, recorded videos, one-on-one support etc.)
Yes	Phone call				50	2	50																								Comfortable	Comfortable	Comfortable	Uncomfortable	Moderately well	Satisfied					Lack of integration with current workflow or EMR			Connectivity issues (e.g. inconsistent Wi-Fi/Internet connection)	Concerns about patients overusing services
Yes	Phone call	Video visits			50	10	35														OTN Direct-to-Patient Video Visits (eVisits)										Very Comfortable	Comfortable	Not Applicable/ Not Using	Not Applicable/ Not Using	Moderately well	Satisfied		Concerns about patient privacy	Obtaining e-mail consent		Lack of integration with current workflow or EMR	Adequate training/education	Adequate administrative support (e.g. comfort with technology, not enough administrative staff to delegate tasks, etc.)	Connectivity issues (e.g. inconsistent Wi-Fi/Internet connection)		Patients’ limited access to technology/devices (e.g. computer/laptop/tablet, phone app)	Patients’ limited technical knowledge	Change management supports (e.g. workflow integration, defining roles in the team)	Technical training on how to use tool (webinars, recorded videos, one-on-one support etc.)
Yes	Phone call	Video visits			15	15	35														OTN Direct-to-Patient Video Visits (eVisits)				TELUS EMR Video Visits					Zoom.us (paid secure healthcare version)	Very Comfortable	Comfortable	Comfortable	Very Uncomfortable	Very well	Satisfied		Concerns about patient privacy	Obtaining e-mail consent			Adequate training/education	Adequate administrative support (e.g. comfort with technology, not enough administrative staff to delegate tasks, etc.)			Patients’ limited access to technology/devices (e.g. computer/laptop/tablet, phone app)	Patients’ limited technical knowledge		Technical training on how to use tool (webinars, recorded videos, one-on-one support etc.)
Yes	Phone call	Video visits	Secure messaging (i.e. encrypted, PHIPA-compliant messaging platform)		75	16	60						Health Myself																		Very Comfortable	Very Comfortable	Very Comfortable	Not Applicable/ Not Using	Moderately well	Satisfied					Lack of integration with current workflow or EMR		Adequate administrative support (e.g. comfort with technology, not enough administrative staff to delegate tasks, etc.)	Connectivity issues (e.g. inconsistent Wi-Fi/Internet connection)			Patients’ limited technical knowledge	Change management supports (e.g. workflow integration, defining roles in the team)	Technical training on how to use tool (webinars, recorded videos, one-on-one support etc.)
Yes	Phone call	Video visits	Secure messaging (i.e. encrypted, PHIPA-compliant messaging platform)		50		30																		TELUS EMR Video Visits						Very Comfortable	Comfortable	Very Comfortable	Very Uncomfortable	Moderately well	Very satisfied				Concerns about increase in demands on time			Adequate administrative support (e.g. comfort with technology, not enough administrative staff to delegate tasks, etc.)		Concerns about patients overusing services			Change management supports (e.g. workflow integration, defining roles in the team)
Yes	Phone call	Video visits	Secure messaging (i.e. encrypted, PHIPA-compliant messaging platform)		90	0	70														OTN Direct-to-Patient Video Visits (eVisits)										Very Comfortable	Comfortable	Comfortable	Not Applicable/ Not Using	Moderately well	Satisfied				Concerns about increase in demands on time	Lack of integration with current workflow or EMR		Adequate administrative support (e.g. comfort with technology, not enough administrative staff to delegate tasks, etc.)	Connectivity issues (e.g. inconsistent Wi-Fi/Internet connection)		Patients’ limited access to technology/devices (e.g. computer/laptop/tablet, phone app)	Patients’ limited technical knowledge	Change management supports (e.g. workflow integration, defining roles in the team)
Yes	Phone call	Video visits		Text messaging	100	5	54				Facetime (Apple)										OTN Direct-to-Patient Video Visits (eVisits)										Very Comfortable	Comfortable	Not Applicable/ Not Using	Comfortable	Moderately well	Very satisfied				Concerns about increase in demands on time			Adequate administrative support (e.g. comfort with technology, not enough administrative staff to delegate tasks, etc.)				Patients’ limited technical knowledge
Yes	Phone call		Secure messaging (i.e. encrypted, PHIPA-compliant messaging platform)		63	0	57									Livecare (CloudMD)				OnCall Health											Comfortable	Neutral	Neutral	Neutral	Very well	Very satisfied	Unable to justify cost	Concerns about patient privacy										Change management supports (e.g. workflow integration, defining roles in the team)	Technical training on how to use tool (webinars, recorded videos, one-on-one support etc.)
Yes	Phone call	Video visits			79	5	50							InputHealth Collaborative Care Record							OTN Direct-to-Patient Video Visits (eVisits)					ThinkResearch VirtualCare	VirtualClinic+				Comfortable	Neutral	Not Applicable/ Not Using	Not Applicable/ Not Using	Moderately well	Satisfied		Concerns about patient privacy										Change management supports (e.g. workflow integration, defining roles in the team)	Technical training on how to use tool (webinars, recorded videos, one-on-one support etc.)
Yes	Phone call	Video visits	Secure messaging (i.e. encrypted, PHIPA-compliant messaging platform)		69	8	33														OTN Direct-to-Patient Video Visits (eVisits)										Very Comfortable	Comfortable	Neutral	Not Applicable/ Not Using	Moderately well	Neither satisfied nor dissatisfied		Concerns about patient privacy	Obtaining e-mail consent		Lack of integration with current workflow or EMR	Adequate training/education	Adequate administrative support (e.g. comfort with technology, not enough administrative staff to delegate tasks, etc.)		Concerns about patients overusing services	Patients’ limited access to technology/devices (e.g. computer/laptop/tablet, phone app)			Technical training on how to use tool (webinars, recorded videos, one-on-one support etc.)
Yes	Phone call	Video visits	Secure messaging (i.e. encrypted, PHIPA-compliant messaging platform)		93	5	25							InputHealth Collaborative Care Record																	Very Comfortable	Comfortable	Comfortable	Not Applicable/ Not Using	Moderately well	Satisfied								Connectivity issues (e.g. inconsistent Wi-Fi/Internet connection)
Yes	Phone call	Video visits	Secure messaging (i.e. encrypted, PHIPA-compliant messaging platform)		85	0	75										Medeo				OTN Direct-to-Patient Video Visits (eVisits)										Comfortable	Comfortable	Comfortable	Not Applicable/ Not Using	Moderately well	Satisfied		Concerns about patient privacy	Obtaining e-mail consent	Concerns about increase in demands on time	Lack of integration with current workflow or EMR		Adequate administrative support (e.g. comfort with technology, not enough administrative staff to delegate tasks, etc.)	Connectivity issues (e.g. inconsistent Wi-Fi/Internet connection)	Concerns about patients overusing services	Patients’ limited access to technology/devices (e.g. computer/laptop/tablet, phone app)	Patients’ limited technical knowledge	Change management supports (e.g. workflow integration, defining roles in the team)
Yes	Phone call	Video visits	Secure messaging (i.e. encrypted, PHIPA-compliant messaging platform)	Text messaging	85	0	30																		TELUS EMR Video Visits						Very Comfortable	Very Comfortable	Very Comfortable	Comfortable	Moderately well	Satisfied			Obtaining e-mail consent	Concerns about increase in demands on time			Adequate administrative support (e.g. comfort with technology, not enough administrative staff to delegate tasks, etc.)	Connectivity issues (e.g. inconsistent Wi-Fi/Internet connection)	Concerns about patients overusing services	Patients’ limited access to technology/devices (e.g. computer/laptop/tablet, phone app)		Change management supports (e.g. workflow integration, defining roles in the team)	Technical training on how to use tool (webinars, recorded videos, one-on-one support etc.)
Yes	Phone call	Video visits	Secure messaging (i.e. encrypted, PHIPA-compliant messaging platform)		60	5	50																		TELUS EMR Video Visits				Zoom.us (free non-secure version)		Comfortable	Comfortable	Comfortable		Not very well (please explain)	Satisfied				Concerns about increase in demands on time			Adequate administrative support (e.g. comfort with technology, not enough administrative staff to delegate tasks, etc.)	Connectivity issues (e.g. inconsistent Wi-Fi/Internet connection)	Concerns about patients overusing services
Yes	Phone call				80	9	40																								Comfortable	Very Uncomfortable	Neutral	Not Applicable/ Not Using	Moderately well	Dissatisfied		Concerns about patient privacy	Obtaining e-mail consent		Lack of integration with current workflow or EMR				Concerns about patients overusing services
Yes	Phone call		Secure messaging (i.e. encrypted, PHIPA-compliant messaging platform)		74	8	30																								Very Comfortable	Neutral	Neutral	Uncomfortable	Moderately well	Neither satisfied nor dissatisfied		Concerns about patient privacy		Concerns about increase in demands on time	Lack of integration with current workflow or EMR	Adequate training/education	Adequate administrative support (e.g. comfort with technology, not enough administrative staff to delegate tasks, etc.)	Connectivity issues (e.g. inconsistent Wi-Fi/Internet connection)	Concerns about patients overusing services	Patients’ limited access to technology/devices (e.g. computer/laptop/tablet, phone app)	Patients’ limited technical knowledge	Change management supports (e.g. workflow integration, defining roles in the team)	Technical training on how to use tool (webinars, recorded videos, one-on-one support etc.)
Yes	Phone call		Secure messaging (i.e. encrypted, PHIPA-compliant messaging platform)		75	0	50																								Comfortable	Uncomfortable	Comfortable	Not Applicable/ Not Using	Moderately well	Satisfied	Unable to justify cost	Concerns about patient privacy	Obtaining e-mail consent	Concerns about increase in demands on time	Lack of integration with current workflow or EMR		Adequate administrative support (e.g. comfort with technology, not enough administrative staff to delegate tasks, etc.)		Concerns about patients overusing services	Patients’ limited access to technology/devices (e.g. computer/laptop/tablet, phone app)		Change management supports (e.g. workflow integration, defining roles in the team)	Technical training on how to use tool (webinars, recorded videos, one-on-one support etc.)
Yes	Phone call	Video visits	Secure messaging (i.e. encrypted, PHIPA-compliant messaging platform)		60	7	35														OTN Direct-to-Patient Video Visits (eVisits)								Zoom.us (free non-secure version)		Very Comfortable	Comfortable	Comfortable	Not Applicable/ Not Using	Very well	Very satisfied		Concerns about patient privacy			Lack of integration with current workflow or EMR					Patients’ limited access to technology/devices (e.g. computer/laptop/tablet, phone app)
Yes	Phone call	Video visits	Secure messaging (i.e. encrypted, PHIPA-compliant messaging platform)		82	10	73						Health Myself									REACTS			TELUS EMR Video Visits						Comfortable	Comfortable	Comfortable	Uncomfortable	Moderately well	Very satisfied				Concerns about increase in demands on time	Lack of integration with current workflow or EMR				Concerns about patients overusing services	Patients’ limited access to technology/devices (e.g. computer/laptop/tablet, phone app)		Change management supports (e.g. workflow integration, defining roles in the team)
Yes	Phone call	Video visits	Secure messaging (i.e. encrypted, PHIPA-compliant messaging platform)		90	10	49														OTN Direct-to-Patient Video Visits (eVisits)										Very Comfortable	Very Comfortable	Very Comfortable	Not Applicable/ Not Using	Very well	Very satisfied	Unable to justify cost									Patients’ limited access to technology/devices (e.g. computer/laptop/tablet, phone app)	Patients’ limited technical knowledge
Yes	Phone call	Video visits	Secure messaging (i.e. encrypted, PHIPA-compliant messaging platform)		50		25								Insig																Very Comfortable	Comfortable	Very Comfortable	Not Applicable/ Not Using	Very well	Satisfied		Concerns about patient privacy								Patients’ limited access to technology/devices (e.g. computer/laptop/tablet, phone app)	Patients’ limited technical knowledge
Yes	Phone call	Video visits	Secure messaging (i.e. encrypted, PHIPA-compliant messaging platform)	Text messaging	66	20	34																				VirtualClinic+				Very Comfortable	Comfortable	Very Comfortable	Neutral	Moderately well	Very satisfied			Obtaining e-mail consent		Lack of integration with current workflow or EMR		Adequate administrative support (e.g. comfort with technology, not enough administrative staff to delegate tasks, etc.)	Connectivity issues (e.g. inconsistent Wi-Fi/Internet connection)	Concerns about patients overusing services	Patients’ limited access to technology/devices (e.g. computer/laptop/tablet, phone app)	Patients’ limited technical knowledge		Technical training on how to use tool (webinars, recorded videos, one-on-one support etc.)
Yes	Phone call	Video visits	Secure messaging (i.e. encrypted, PHIPA-compliant messaging platform)		80	0	30				Facetime (Apple)										OTN Direct-to-Patient Video Visits (eVisits)										Comfortable	Comfortable	Comfortable	Not Applicable/ Not Using	Very well	Satisfied					Lack of integration with current workflow or EMR			Connectivity issues (e.g. inconsistent Wi-Fi/Internet connection)		Patients’ limited access to technology/devices (e.g. computer/laptop/tablet, phone app)	Patients’ limited technical knowledge
Yes	Phone call	Video visits	Secure messaging (i.e. encrypted, PHIPA-compliant messaging platform)		45		20																			ThinkResearch VirtualCare					Comfortable	Comfortable	Comfortable	Comfortable	Not very well (please explain)	Neither satisfied nor dissatisfied			Obtaining e-mail consent	Concerns about increase in demands on time	Lack of integration with current workflow or EMR				Concerns about patients overusing services		Patients’ limited technical knowledge	Change management supports (e.g. workflow integration, defining roles in the team)	Technical training on how to use tool (webinars, recorded videos, one-on-one support etc.)
Yes	Phone call				50	0	20																								Very Comfortable	Not Applicable/ Not Using	Not Applicable/ Not Using	Not Applicable/ Not Using	Moderately well	Neither satisfied nor dissatisfied	Unable to justify cost			Concerns about increase in demands on time					Concerns about patients overusing services				Technical training on how to use tool (webinars, recorded videos, one-on-one support etc.)
Yes	Phone call			Text messaging	70	10	30				Facetime (Apple)																				Very Comfortable	Neutral	Not Applicable/ Not Using	Neutral	Moderately well	Satisfied				Concerns about increase in demands on time	Lack of integration with current workflow or EMR		Adequate administrative support (e.g. comfort with technology, not enough administrative staff to delegate tasks, etc.)	Connectivity issues (e.g. inconsistent Wi-Fi/Internet connection)		Patients’ limited access to technology/devices (e.g. computer/laptop/tablet, phone app)	Patients’ limited technical knowledge	Change management supports (e.g. workflow integration, defining roles in the team)	Technical training on how to use tool (webinars, recorded videos, one-on-one support etc.)
Yes	Phone call		Secure messaging (i.e. encrypted, PHIPA-compliant messaging platform)		100	25	100			Doxy.me											OTN Direct-to-Patient Video Visits (eVisits)										Comfortable	Very Comfortable	Not Applicable/ Not Using	Not Applicable/ Not Using	Very well	Very satisfied
Yes	Phone call	Video visits		Text messaging	85	0	50				Facetime (Apple)										OTN Direct-to-Patient Video Visits (eVisits)		Skype	Teams (Microsoft)					Zoom.us (free non-secure version)		Very Comfortable	Neutral	Very Uncomfortable	Comfortable	Very well	Satisfied	Unable to justify cost	Concerns about patient privacy		Concerns about increase in demands on time				Connectivity issues (e.g. inconsistent Wi-Fi/Internet connection)	Concerns about patients overusing services			Change management supports (e.g. workflow integration, defining roles in the team)	Technical training on how to use tool (webinars, recorded videos, one-on-one support etc.)
Yes	Phone call				90	0	10																								Neutral	Not Applicable/ Not Using	Not Applicable/ Not Using	Not Applicable/ Not Using	Not very well (please explain)	Very dissatisfied		Concerns about patient privacy		Concerns about increase in demands on time	Lack of integration with current workflow or EMR			Connectivity issues (e.g. inconsistent Wi-Fi/Internet connection)		Patients’ limited access to technology/devices (e.g. computer/laptop/tablet, phone app)	Patients’ limited technical knowledge
Yes	Phone call	Video visits	Secure messaging (i.e. encrypted, PHIPA-compliant messaging platform)		40	20	25														OTN Direct-to-Patient Video Visits (eVisits)							WellX			Comfortable	Uncomfortable	Comfortable	Not Applicable/ Not Using	Not very well (please explain)	Dissatisfied				Concerns about increase in demands on time	Lack of integration with current workflow or EMR		Adequate administrative support (e.g. comfort with technology, not enough administrative staff to delegate tasks, etc.)	Connectivity issues (e.g. inconsistent Wi-Fi/Internet connection)		Patients’ limited access to technology/devices (e.g. computer/laptop/tablet, phone app)	Patients’ limited technical knowledge
Yes	Phone call	Video visits			71		35																								Neutral	Comfortable	Not Applicable/ Not Using	Not Applicable/ Not Using	Moderately well	Neither satisfied nor dissatisfied	Unable to justify cost
Yes	Phone call	Video visits			70		60																		TELUS EMR Video Visits						Neutral	Neutral	Not Applicable/ Not Using	Not Applicable/ Not Using	Very well	Satisfied					Lack of integration with current workflow or EMR			Connectivity issues (e.g. inconsistent Wi-Fi/Internet connection)		Patients’ limited access to technology/devices (e.g. computer/laptop/tablet, phone app)	Patients’ limited technical knowledge
Yes	Phone call	Video visits	Secure messaging (i.e. encrypted, PHIPA-compliant messaging platform)		90		50						Health Myself								OTN Direct-to-Patient Video Visits (eVisits)										Very Comfortable	Very Comfortable	Very Comfortable	Very Uncomfortable	Very well	Satisfied							Adequate administrative support (e.g. comfort with technology, not enough administrative staff to delegate tasks, etc.)	Connectivity issues (e.g. inconsistent Wi-Fi/Internet connection)
Yes	Phone call	Video visits		Text messaging	85	5	33														OTN Direct-to-Patient Video Visits (eVisits)									Zoom.us (paid secure healthcare version)	Very Comfortable	Comfortable	Comfortable	Comfortable	Moderately well	Satisfied					Lack of integration with current workflow or EMR		Adequate administrative support (e.g. comfort with technology, not enough administrative staff to delegate tasks, etc.)	Connectivity issues (e.g. inconsistent Wi-Fi/Internet connection)	Concerns about patients overusing services	Patients’ limited access to technology/devices (e.g. computer/laptop/tablet, phone app)	Patients’ limited technical knowledge	Change management supports (e.g. workflow integration, defining roles in the team)	Technical training on how to use tool (webinars, recorded videos, one-on-one support etc.)
Yes	Phone call	Video visits			33	2	33														OTN Direct-to-Patient Video Visits (eVisits)				TELUS EMR Video Visits						Very Comfortable	Very Comfortable	Not Applicable/ Not Using	Not Applicable/ Not Using	Moderately well	Satisfied										Patients’ limited access to technology/devices (e.g. computer/laptop/tablet, phone app)		Change management supports (e.g. workflow integration, defining roles in the team)	Technical training on how to use tool (webinars, recorded videos, one-on-one support etc.)
Yes	Phone call	Video visits			5	0	5																		TELUS EMR Video Visits						Neutral	Very Comfortable	Not Applicable/ Not Using	Not Applicable/ Not Using	Very well	Satisfied								Connectivity issues (e.g. inconsistent Wi-Fi/Internet connection)			Patients’ limited technical knowledge
Yes	Phone call	Video visits			50	20	30														OTN Direct-to-Patient Video Visits (eVisits)										Comfortable	Comfortable	Not Applicable/ Not Using	Not Applicable/ Not Using	Moderately well	Dissatisfied		Concerns about patient privacy		Concerns about increase in demands on time			Adequate administrative support (e.g. comfort with technology, not enough administrative staff to delegate tasks, etc.)	Connectivity issues (e.g. inconsistent Wi-Fi/Internet connection)		Patients’ limited access to technology/devices (e.g. computer/laptop/tablet, phone app)	Patients’ limited technical knowledge
Yes	Phone call	Video visits			85	0	75			Doxy.me															TELUS EMR Video Visits						Very Comfortable	Neutral	Not Applicable/ Not Using	Not Applicable/ Not Using	Moderately well	Very satisfied										Patients’ limited access to technology/devices (e.g. computer/laptop/tablet, phone app)
Yes	Phone call	Video visits			40	10	30																						Zoom.us (free non-secure version)		Very Comfortable	Comfortable	Neutral	Not Applicable/ Not Using	Moderately well	Satisfied								Connectivity issues (e.g. inconsistent Wi-Fi/Internet connection)		Patients’ limited access to technology/devices (e.g. computer/laptop/tablet, phone app)	Patients’ limited technical knowledge
Yes	Phone call				64	0	33																						Zoom.us (free non-secure version)		Comfortable	Neutral	Not Applicable/ Not Using	Not Applicable/ Not Using	Moderately well	Neither satisfied nor dissatisfied			Obtaining e-mail consent		Lack of integration with current workflow or EMR					Patients’ limited access to technology/devices (e.g. computer/laptop/tablet, phone app)	Patients’ limited technical knowledge		Technical training on how to use tool (webinars, recorded videos, one-on-one support etc.)
Yes	Phone call	Video visits	Secure messaging (i.e. encrypted, PHIPA-compliant messaging platform)		50	0	20										Medeo														Very Comfortable	Very Comfortable	Very Comfortable	Not Applicable/ Not Using	Very well	Neither satisfied nor dissatisfied				Concerns about increase in demands on time
Yes	Phone call	Video visits			25	5	20														OTN Direct-to-Patient Video Visits (eVisits)										Very Comfortable	Comfortable	Not Applicable/ Not Using	Not Applicable/ Not Using	Moderately well	Satisfied		Concerns about patient privacy			Lack of integration with current workflow or EMR				Concerns about patients overusing services	Patients’ limited access to technology/devices (e.g. computer/laptop/tablet, phone app)	Patients’ limited technical knowledge
Yes	Phone call				85	0	25																								Comfortable	Not Applicable/ Not Using	Not Applicable/ Not Using	Not Applicable/ Not Using	Moderately well	Neither satisfied nor dissatisfied		Concerns about patient privacy					Adequate administrative support (e.g. comfort with technology, not enough administrative staff to delegate tasks, etc.)		Concerns about patients overusing services	Patients’ limited access to technology/devices (e.g. computer/laptop/tablet, phone app)	Patients’ limited technical knowledge		Technical training on how to use tool (webinars, recorded videos, one-on-one support etc.)
Yes	Phone call	Video visits	Secure messaging (i.e. encrypted, PHIPA-compliant messaging platform)	Text messaging	70		25																			ThinkResearch VirtualCare					Very Comfortable	Comfortable	Very Comfortable	Uncomfortable	Very well	Satisfied	Unable to justify cost				Lack of integration with current workflow or EMR					Patients’ limited access to technology/devices (e.g. computer/laptop/tablet, phone app)	Patients’ limited technical knowledge
Yes	Phone call	Video visits	Secure messaging (i.e. encrypted, PHIPA-compliant messaging platform)	Text messaging	80	10	60														OTN Direct-to-Patient Video Visits (eVisits)	REACTS			TELUS EMR Video Visits	ThinkResearch VirtualCare		WellX			Very Comfortable	Very Comfortable	Very Comfortable	Comfortable	Moderately well	Very satisfied					Lack of integration with current workflow or EMR					Patients’ limited access to technology/devices (e.g. computer/laptop/tablet, phone app)			Technical training on how to use tool (webinars, recorded videos, one-on-one support etc.)
Yes	Phone call	Video visits	Secure messaging (i.e. encrypted, PHIPA-compliant messaging platform)		65	10	50										Medeo				OTN Direct-to-Patient Video Visits (eVisits)										Very Comfortable	Neutral	Very Comfortable	Not Applicable/ Not Using	Very well	Very satisfied										Patients’ limited access to technology/devices (e.g. computer/laptop/tablet, phone app)	Patients’ limited technical knowledge
Yes	Phone call	Video visits	Secure messaging (i.e. encrypted, PHIPA-compliant messaging platform)	Text messaging	70	20	60						Health Myself									REACTS									Very Comfortable	Comfortable	Very Comfortable	Neutral	Moderately well	Satisfied					Lack of integration with current workflow or EMR					Patients’ limited access to technology/devices (e.g. computer/laptop/tablet, phone app)		Change management supports (e.g. workflow integration, defining roles in the team)
Yes	Phone call	Video visits			50	10	50														OTN Direct-to-Patient Video Visits (eVisits)										Comfortable	Neutral	Not Applicable/ Not Using	Not Applicable/ Not Using	Moderately well	Neither satisfied nor dissatisfied	Unable to justify cost			Concerns about increase in demands on time	Lack of integration with current workflow or EMR				Concerns about patients overusing services	Patients’ limited access to technology/devices (e.g. computer/laptop/tablet, phone app)	Patients’ limited technical knowledge
Yes	Phone call				3	0	5																								Comfortable	Not Applicable/ Not Using	Not Applicable/ Not Using	Not Applicable/ Not Using	Moderately well	Neither satisfied nor dissatisfied				Concerns about increase in demands on time	Lack of integration with current workflow or EMR						Patients’ limited technical knowledge		Technical training on how to use tool (webinars, recorded videos, one-on-one support etc.)
Yes	Phone call				70		50										Medeo														Very Comfortable	Not Applicable/ Not Using	Not Applicable/ Not Using	Not Applicable/ Not Using	Very well	Satisfied									Concerns about patients overusing services			Change management supports (e.g. workflow integration, defining roles in the team)
Yes	Phone call	Video visits			60	15	40														OTN Direct-to-Patient Video Visits (eVisits)		Skype		TELUS EMR Video Visits						Very Comfortable	Comfortable	Comfortable	Not Applicable/ Not Using	Moderately well	Satisfied	Unable to justify cost		Obtaining e-mail consent		Lack of integration with current workflow or EMR			Connectivity issues (e.g. inconsistent Wi-Fi/Internet connection)			Patients’ limited technical knowledge	Change management supports (e.g. workflow integration, defining roles in the team)
Yes	Phone call				72	1	23																								Very Comfortable	Not Applicable/ Not Using	Not Applicable/ Not Using	Not Applicable/ Not Using	Moderately well	Neither satisfied nor dissatisfied			Obtaining e-mail consent	Concerns about increase in demands on time	Lack of integration with current workflow or EMR							Change management supports (e.g. workflow integration, defining roles in the team)
Yes	Phone call	Video visits	Secure messaging (i.e. encrypted, PHIPA-compliant messaging platform)		33	10	30						Health Myself												TELUS EMR Video Visits						Very Comfortable	Neutral	Very Comfortable	Neutral	Moderately well	Satisfied			Obtaining e-mail consent		Lack of integration with current workflow or EMR					Patients’ limited access to technology/devices (e.g. computer/laptop/tablet, phone app)	Patients’ limited technical knowledge
Yes	Phone call				64	3	10														OTN Direct-to-Patient Video Visits (eVisits)				TELUS EMR Video Visits						Very Comfortable	Uncomfortable	Not Applicable/ Not Using	Not Applicable/ Not Using	Moderately well	Satisfied		Concerns about patient privacy		Concerns about increase in demands on time	Lack of integration with current workflow or EMR		Adequate administrative support (e.g. comfort with technology, not enough administrative staff to delegate tasks, etc.)	Connectivity issues (e.g. inconsistent Wi-Fi/Internet connection)	Concerns about patients overusing services
Yes	Phone call	Video visits		Text messaging	20	0	40				Facetime (Apple)										OTN Direct-to-Patient Video Visits (eVisits)		Skype								Very Comfortable	Uncomfortable	Not Applicable/ Not Using	Comfortable	Not very well (please explain)	Dissatisfied		Concerns about patient privacy			Lack of integration with current workflow or EMR		Adequate administrative support (e.g. comfort with technology, not enough administrative staff to delegate tasks, etc.)	Connectivity issues (e.g. inconsistent Wi-Fi/Internet connection)	Concerns about patients overusing services	Patients’ limited access to technology/devices (e.g. computer/laptop/tablet, phone app)	Patients’ limited technical knowledge		Technical training on how to use tool (webinars, recorded videos, one-on-one support etc.)
Yes	Phone call	Video visits	Secure messaging (i.e. encrypted, PHIPA-compliant messaging platform)		70		49						Health Myself												TELUS EMR Video Visits						Very Comfortable	Comfortable	Comfortable	Very Uncomfortable	Moderately well	Satisfied		Concerns about patient privacy		Concerns about increase in demands on time			Adequate administrative support (e.g. comfort with technology, not enough administrative staff to delegate tasks, etc.)	Connectivity issues (e.g. inconsistent Wi-Fi/Internet connection)				Change management supports (e.g. workflow integration, defining roles in the team)
Yes	Phone call			Text messaging	10	1	10																								Very Comfortable	Neutral	Neutral	Very Comfortable	Moderately well	Neither satisfied nor dissatisfied			Obtaining e-mail consent		Lack of integration with current workflow or EMR	Adequate training/education	Adequate administrative support (e.g. comfort with technology, not enough administrative staff to delegate tasks, etc.)		Concerns about patients overusing services	Patients’ limited access to technology/devices (e.g. computer/laptop/tablet, phone app)	Patients’ limited technical knowledge
Yes	Phone call	Video visits	Secure messaging (i.e. encrypted, PHIPA-compliant messaging platform)	Text messaging	59	17	45																		TELUS EMR Video Visits						Very Comfortable	Comfortable	Comfortable	Neutral	Very well	Very satisfied	Unable to justify cost	Concerns about patient privacy		Concerns about increase in demands on time	Lack of integration with current workflow or EMR							Change management supports (e.g. workflow integration, defining roles in the team)	Technical training on how to use tool (webinars, recorded videos, one-on-one support etc.)
Yes	Phone call	Video visits	Secure messaging (i.e. encrypted, PHIPA-compliant messaging platform)	Text messaging	70	80	80				Facetime (Apple)						Medeo														Comfortable	Neutral	Very Comfortable	Neutral	Very well	Satisfied		Concerns about patient privacy			Lack of integration with current workflow or EMR						Patients’ limited technical knowledge
Yes	Phone call	Video visits	Secure messaging (i.e. encrypted, PHIPA-compliant messaging platform)		50	10	50				Facetime (Apple)	Google Hangouts									OTN Direct-to-Patient Video Visits (eVisits)		Skype						Zoom.us (free non-secure version)		Very Comfortable	Comfortable	Neutral	Uncomfortable	Very well	Very satisfied	Unable to justify cost	Concerns about patient privacy	Obtaining e-mail consent		Lack of integration with current workflow or EMR			Connectivity issues (e.g. inconsistent Wi-Fi/Internet connection)		Patients’ limited access to technology/devices (e.g. computer/laptop/tablet, phone app)		Change management supports (e.g. workflow integration, defining roles in the team)
Yes	Phone call				80	20	75														OTN Direct-to-Patient Video Visits (eVisits)										Very Comfortable	Comfortable	Not Applicable/ Not Using	Not Applicable/ Not Using	Very well	Satisfied		Concerns about patient privacy						Connectivity issues (e.g. inconsistent Wi-Fi/Internet connection)		Patients’ limited access to technology/devices (e.g. computer/laptop/tablet, phone app)	Patients’ limited technical knowledge
Yes	Phone call	Video visits			79	14	79														OTN Direct-to-Patient Video Visits (eVisits)										Very Comfortable	Very Comfortable	Not Applicable/ Not Using	Not Applicable/ Not Using	Moderately well	Satisfied					Lack of integration with current workflow or EMR			Connectivity issues (e.g. inconsistent Wi-Fi/Internet connection)		Patients’ limited access to technology/devices (e.g. computer/laptop/tablet, phone app)		Change management supports (e.g. workflow integration, defining roles in the team)
Yes	Phone call	Video visits	Secure messaging (i.e. encrypted, PHIPA-compliant messaging platform)		85	5	25																		TELUS EMR Video Visits	ThinkResearch VirtualCare					Very Comfortable	Comfortable	Comfortable	Neutral	Moderately well	Satisfied
Yes	Phone call	Video visits	Secure messaging (i.e. encrypted, PHIPA-compliant messaging platform)	Text messaging	85		30														OTN Direct-to-Patient Video Visits (eVisits)					ThinkResearch VirtualCare					Comfortable	Neutral	Comfortable	Comfortable	Not very well (please explain)	Satisfied			Obtaining e-mail consent	Concerns about increase in demands on time	Lack of integration with current workflow or EMR		Adequate administrative support (e.g. comfort with technology, not enough administrative staff to delegate tasks, etc.)	Connectivity issues (e.g. inconsistent Wi-Fi/Internet connection)	Concerns about patients overusing services	Patients’ limited access to technology/devices (e.g. computer/laptop/tablet, phone app)	Patients’ limited technical knowledge	Change management supports (e.g. workflow integration, defining roles in the team)
Yes	Phone call	Video visits	Secure messaging (i.e. encrypted, PHIPA-compliant messaging platform)		60	5	50														OTN Direct-to-Patient Video Visits (eVisits)					ThinkResearch VirtualCare					Very Comfortable	Comfortable	Very Comfortable	Uncomfortable	Moderately well	Satisfied				Concerns about increase in demands on time	Lack of integration with current workflow or EMR				Concerns about patients overusing services		Patients’ limited technical knowledge
Yes	Phone call	Video visits			95	0	50			Doxy.me											OTN Direct-to-Patient Video Visits (eVisits)				TELUS EMR Video Visits						Very Uncomfortable	Very Uncomfortable	Not Applicable/ Not Using	Not Applicable/ Not Using	Very well	Satisfied		Concerns about patient privacy								Patients’ limited access to technology/devices (e.g. computer/laptop/tablet, phone app)
Yes	Phone call	Video visits			60	0	0						Health Myself																		Very Comfortable	Comfortable	Very Comfortable	Not Applicable/ Not Using	Not very well (please explain)	Very dissatisfied				Concerns about increase in demands on time							Patients’ limited technical knowledge
Yes	Phone call			Text messaging	65	5	40																								Very Comfortable	Not Applicable/ Not Using	Not Applicable/ Not Using	Comfortable	Very well	Very satisfied	Unable to justify cost			Concerns about increase in demands on time					Concerns about patients overusing services
Yes	Phone call				60	0	40														OTN Direct-to-Patient Video Visits (eVisits)										Very Comfortable	Uncomfortable	Not Applicable/ Not Using	Not Applicable/ Not Using	Moderately well	Neither satisfied nor dissatisfied				Concerns about increase in demands on time	Lack of integration with current workflow or EMR	Adequate training/education		Connectivity issues (e.g. inconsistent Wi-Fi/Internet connection)		Patients’ limited access to technology/devices (e.g. computer/laptop/tablet, phone app)	Patients’ limited technical knowledge
Yes	Phone call		Secure messaging (i.e. encrypted, PHIPA-compliant messaging platform)		85	1	25																								Very Comfortable	Neutral	Neutral	Uncomfortable	Very well	Satisfied	Unable to justify cost			Concerns about increase in demands on time					Concerns about patients overusing services
Yes	Phone call		Secure messaging (i.e. encrypted, PHIPA-compliant messaging platform)		60	2	50										Medeo														Very Comfortable	Not Applicable/ Not Using	Comfortable	Not Applicable/ Not Using	Not very well (please explain)	Neither satisfied nor dissatisfied				Concerns about increase in demands on time	Lack of integration with current workflow or EMR					Patients’ limited access to technology/devices (e.g. computer/laptop/tablet, phone app)	Patients’ limited technical knowledge	Change management supports (e.g. workflow integration, defining roles in the team)
Yes	Phone call	Video visits	Secure messaging (i.e. encrypted, PHIPA-compliant messaging platform)		70	1	65																		TELUS EMR Video Visits			WellX	Zoom.us (free non-secure version)		Very Comfortable	Very Comfortable	Very Comfortable	Not Applicable/ Not Using	Very well	Satisfied											Patients’ limited technical knowledge
Yes	Phone call				100	0	100																								Neutral	Very Uncomfortable	Very Uncomfortable	Very Uncomfortable	Not very well (please explain)	Very dissatisfied				Concerns about increase in demands on time					Concerns about patients overusing services
Yes	Phone call				75	5	50																								Very Comfortable	Very Uncomfortable	Neutral	Uncomfortable	Very well	Very satisfied	Unable to justify cost			Concerns about increase in demands on time			Adequate administrative support (e.g. comfort with technology, not enough administrative staff to delegate tasks, etc.)	Connectivity issues (e.g. inconsistent Wi-Fi/Internet connection)		Patients’ limited access to technology/devices (e.g. computer/laptop/tablet, phone app)	Patients’ limited technical knowledge	Change management supports (e.g. workflow integration, defining roles in the team)	Technical training on how to use tool (webinars, recorded videos, one-on-one support etc.)
Yes	Phone call			Text messaging	88	0	50														OTN Direct-to-Patient Video Visits (eVisits)										Comfortable	Neutral	Very Comfortable	Very Comfortable	Moderately well	Very satisfied										Patients’ limited access to technology/devices (e.g. computer/laptop/tablet, phone app)	Patients’ limited technical knowledge		Technical training on how to use tool (webinars, recorded videos, one-on-one support etc.)
Yes	Phone call				86	0	5																								Comfortable	Uncomfortable	Not Applicable/ Not Using	Not Applicable/ Not Using	Very well	Dissatisfied								Connectivity issues (e.g. inconsistent Wi-Fi/Internet connection)	Concerns about patients overusing services		Patients’ limited technical knowledge
Yes	Phone call	Video visits	Secure messaging (i.e. encrypted, PHIPA-compliant messaging platform)		90	0	85										Medeo				OTN Direct-to-Patient Video Visits (eVisits)								Zoom.us (free non-secure version)		Very Comfortable	Comfortable	Very Comfortable	Not Applicable/ Not Using	Very well	Very satisfied								Connectivity issues (e.g. inconsistent Wi-Fi/Internet connection)		Patients’ limited access to technology/devices (e.g. computer/laptop/tablet, phone app)	Patients’ limited technical knowledge
Yes	Phone call	Video visits	Secure messaging (i.e. encrypted, PHIPA-compliant messaging platform)		90	40	80														OTN Direct-to-Patient Video Visits (eVisits)				TELUS EMR Video Visits	ThinkResearch VirtualCare					Very Comfortable	Very Comfortable	Very Comfortable	Not Applicable/ Not Using	Very well	Very satisfied			Obtaining e-mail consent		Lack of integration with current workflow or EMR			Connectivity issues (e.g. inconsistent Wi-Fi/Internet connection)			Patients’ limited technical knowledge	Change management supports (e.g. workflow integration, defining roles in the team)
Yes	Phone call	Video visits			85	10	40														OTN Direct-to-Patient Video Visits (eVisits)				TELUS EMR Video Visits						Comfortable	Comfortable	Comfortable	Very Uncomfortable	Moderately well	Dissatisfied					Lack of integration with current workflow or EMR		Adequate administrative support (e.g. comfort with technology, not enough administrative staff to delegate tasks, etc.)	Connectivity issues (e.g. inconsistent Wi-Fi/Internet connection)		Patients’ limited access to technology/devices (e.g. computer/laptop/tablet, phone app)	Patients’ limited technical knowledge
Yes	Phone call	Video visits	Secure messaging (i.e. encrypted, PHIPA-compliant messaging platform)		80	0	50						Health Myself								OTN Direct-to-Patient Video Visits (eVisits)				TELUS EMR Video Visits						Uncomfortable	Comfortable	Uncomfortable	Not Applicable/ Not Using	Not very well (please explain)	Dissatisfied					Lack of integration with current workflow or EMR		Adequate administrative support (e.g. comfort with technology, not enough administrative staff to delegate tasks, etc.)	Connectivity issues (e.g. inconsistent Wi-Fi/Internet connection)		Patients’ limited access to technology/devices (e.g. computer/laptop/tablet, phone app)	Patients’ limited technical knowledge
Yes	Phone call	Video visits	Secure messaging (i.e. encrypted, PHIPA-compliant messaging platform)		40	5	35														OTN Direct-to-Patient Video Visits (eVisits)										Very Comfortable	Very Comfortable	Comfortable	Not Applicable/ Not Using	Moderately well	Satisfied				Concerns about increase in demands on time	Lack of integration with current workflow or EMR			Connectivity issues (e.g. inconsistent Wi-Fi/Internet connection)	Concerns about patients overusing services	Patients’ limited access to technology/devices (e.g. computer/laptop/tablet, phone app)		Change management supports (e.g. workflow integration, defining roles in the team)	Technical training on how to use tool (webinars, recorded videos, one-on-one support etc.)
Yes	Phone call				5	0	5																							Zoom.us (paid secure healthcare version)	Neutral	Neutral	Not Applicable/ Not Using	Not Applicable/ Not Using	Moderately well	Dissatisfied		Concerns about patient privacy				Adequate training/education					Patients’ limited technical knowledge		Technical training on how to use tool (webinars, recorded videos, one-on-one support etc.)
Yes	Phone call	Video visits	Secure messaging (i.e. encrypted, PHIPA-compliant messaging platform)		80	10	33														OTN Direct-to-Patient Video Visits (eVisits)					ThinkResearch VirtualCare					Very Comfortable	Very Comfortable	Very Comfortable	Not Applicable/ Not Using	Moderately well	Very satisfied								Connectivity issues (e.g. inconsistent Wi-Fi/Internet connection)				Change management supports (e.g. workflow integration, defining roles in the team)
Yes	Phone call			Text messaging	25	0	35																								Very Comfortable	Uncomfortable	Uncomfortable	Very Comfortable	Very well	Neither satisfied nor dissatisfied	Unable to justify cost			Concerns about increase in demands on time			Adequate administrative support (e.g. comfort with technology, not enough administrative staff to delegate tasks, etc.)	Connectivity issues (e.g. inconsistent Wi-Fi/Internet connection)		Patients’ limited access to technology/devices (e.g. computer/laptop/tablet, phone app)
Yes	Phone call	Video visits			67	0	49																		TELUS EMR Video Visits						Very Comfortable	Very Comfortable	Not Applicable/ Not Using	Not Applicable/ Not Using	Very well	Neither satisfied nor dissatisfied				Concerns about increase in demands on time				Connectivity issues (e.g. inconsistent Wi-Fi/Internet connection)	Concerns about patients overusing services
Yes	Phone call	Video visits	Secure messaging (i.e. encrypted, PHIPA-compliant messaging platform)		45		15																			ThinkResearch VirtualCare					Comfortable	Comfortable	Very Comfortable	Comfortable	Moderately well	Neither satisfied nor dissatisfied				Concerns about increase in demands on time	Lack of integration with current workflow or EMR						Patients’ limited technical knowledge
Yes	Phone call		Secure messaging (i.e. encrypted, PHIPA-compliant messaging platform)		77	10	60		Cloud DX				Health Myself													ThinkResearch VirtualCare					Very Comfortable	Very Comfortable	Very Comfortable	Very Comfortable	Very well	Very satisfied	Unable to justify cost
Yes	Phone call		Secure messaging (i.e. encrypted, PHIPA-compliant messaging platform)		50	20	33						Health Myself																		Very Comfortable	Uncomfortable	Comfortable	Uncomfortable	Very well	Satisfied		Concerns about patient privacy		Concerns about increase in demands on time	Lack of integration with current workflow or EMR				Concerns about patients overusing services				Technical training on how to use tool (webinars, recorded videos, one-on-one support etc.)
Yes	Phone call	Video visits		Text messaging	60	10	60																						Zoom.us (free non-secure version)	Zoom.us (paid secure healthcare version)	Very Comfortable	Very Comfortable	Neutral	Neutral	Very well	Very satisfied				Concerns about increase in demands on time			Adequate administrative support (e.g. comfort with technology, not enough administrative staff to delegate tasks, etc.)						Technical training on how to use tool (webinars, recorded videos, one-on-one support etc.)
Yes	Phone call	Video visits			95	0	70																		TELUS EMR Video Visits						Neutral	Very Comfortable	Neutral	Not Applicable/ Not Using	Very well	Very satisfied										Patients’ limited access to technology/devices (e.g. computer/laptop/tablet, phone app)
Yes	Phone call	Video visits	Secure messaging (i.e. encrypted, PHIPA-compliant messaging platform)	Text messaging	66	5	50										Medeo				OTN Direct-to-Patient Video Visits (eVisits)										Very Comfortable	Very Comfortable	Very Comfortable	Neutral	Not very well (please explain)	Satisfied
Yes	Phone call				17	1	5																								Comfortable	Not Applicable/ Not Using	Not Applicable/ Not Using	Not Applicable/ Not Using	Very well	Satisfied				Concerns about increase in demands on time					Concerns about patients overusing services
Yes	Phone call	Video visits			60	1	30														OTN Direct-to-Patient Video Visits (eVisits)				TELUS EMR Video Visits						Very Comfortable	Neutral	Not Applicable/ Not Using	Not Applicable/ Not Using	Moderately well	Satisfied		Concerns about patient privacy	Obtaining e-mail consent			Adequate training/education		Connectivity issues (e.g. inconsistent Wi-Fi/Internet connection)	Concerns about patients overusing services	Patients’ limited access to technology/devices (e.g. computer/laptop/tablet, phone app)		Change management supports (e.g. workflow integration, defining roles in the team)
Yes	Phone call				80	0	25																								Comfortable	Not Applicable/ Not Using	Not Applicable/ Not Using	Not Applicable/ Not Using	Moderately well	Neither satisfied nor dissatisfied		Concerns about patient privacy		Concerns about increase in demands on time
Yes	Phone call				70	0	25																								Comfortable	Not Applicable/ Not Using	Not Applicable/ Not Using	Not Applicable/ Not Using	Not very well (please explain)	Neither satisfied nor dissatisfied				Concerns about increase in demands on time							Patients’ limited technical knowledge
Yes	Phone call	Video visits			100	0	90				Facetime (Apple)								Novari eVisit		OTN Direct-to-Patient Video Visits (eVisits)								Zoom.us (free non-secure version)		Very Comfortable	Very Comfortable	Very Comfortable			Satisfied
Yes	Phone call	Video visits			65	10	50														OTN Direct-to-Patient Video Visits (eVisits)										Very Comfortable	Very Comfortable	Not Applicable/ Not Using	Not Applicable/ Not Using	Very well	Very satisfied		Concerns about patient privacy	Obtaining e-mail consent					Connectivity issues (e.g. inconsistent Wi-Fi/Internet connection)		Patients’ limited access to technology/devices (e.g. computer/laptop/tablet, phone app)	Patients’ limited technical knowledge
Yes	Phone call				90	10	30																								Comfortable	Very Uncomfortable	Uncomfortable	Uncomfortable	Moderately well	Satisfied		Concerns about patient privacy		Concerns about increase in demands on time	Lack of integration with current workflow or EMR	Adequate training/education			Concerns about patients overusing services	Patients’ limited access to technology/devices (e.g. computer/laptop/tablet, phone app)	Patients’ limited technical knowledge	Change management supports (e.g. workflow integration, defining roles in the team)	Technical training on how to use tool (webinars, recorded videos, one-on-one support etc.)
Yes	Phone call	Video visits			86	3	85														OTN Direct-to-Patient Video Visits (eVisits)										Very Comfortable	Very Comfortable	Very Comfortable	Very Comfortable	Very well	Very satisfied
Yes			Secure messaging (i.e. encrypted, PHIPA-compliant messaging platform)		7	7	9		Cloud DX																						Not Applicable/ Not Using	Not Applicable/ Not Using	Not Applicable/ Not Using	Not Applicable/ Not Using	Moderately well	Neither satisfied nor dissatisfied
Yes	Phone call	Video visits			85	0	30																Skype							Zoom.us (paid secure healthcare version)	Comfortable	Very Comfortable	Not Applicable/ Not Using	Not Applicable/ Not Using	Very well	Neither satisfied nor dissatisfied			Obtaining e-mail consent				Adequate administrative support (e.g. comfort with technology, not enough administrative staff to delegate tasks, etc.)
Yes	Phone call	Video visits		Text messaging	5	5	5				Facetime (Apple)										OTN Direct-to-Patient Video Visits (eVisits)		Skype								Comfortable	Comfortable	Comfortable	Comfortable	Moderately well	Satisfied							Adequate administrative support (e.g. comfort with technology, not enough administrative staff to delegate tasks, etc.)	Connectivity issues (e.g. inconsistent Wi-Fi/Internet connection)				Change management supports (e.g. workflow integration, defining roles in the team)
Yes	Phone call			Text messaging	97	13	50			Doxy.me																					Very Comfortable	Neutral	Not Applicable/ Not Using	Not Applicable/ Not Using	Moderately well	Satisfied	Unable to justify cost				Lack of integration with current workflow or EMR	Adequate training/education	Adequate administrative support (e.g. comfort with technology, not enough administrative staff to delegate tasks, etc.)					Change management supports (e.g. workflow integration, defining roles in the team)	Technical training on how to use tool (webinars, recorded videos, one-on-one support etc.)
Yes	Phone call	Video visits	Secure messaging (i.e. encrypted, PHIPA-compliant messaging platform)	Text messaging	80	10	60														OTN Direct-to-Patient Video Visits (eVisits)				TELUS EMR Video Visits						Very Comfortable	Very Comfortable	Very Comfortable	Uncomfortable	Very well	Very satisfied				Concerns about increase in demands on time				Connectivity issues (e.g. inconsistent Wi-Fi/Internet connection)		Patients’ limited access to technology/devices (e.g. computer/laptop/tablet, phone app)	Patients’ limited technical knowledge
Yes	Phone call				40	5	20																								Very Comfortable	Not Applicable/ Not Using	Not Applicable/ Not Using	Not Applicable/ Not Using	Not very well (please explain)	Neither satisfied nor dissatisfied
Yes	Phone call	Video visits			79	5	70						Health Myself		Insig						OTN Direct-to-Patient Video Visits (eVisits)						VirtualClinic+				Comfortable	Comfortable			Very well	Very satisfied
Yes	Phone call			Text messaging	80	12	30				Facetime (Apple)						Medeo												Zoom.us (free non-secure version)		Very Comfortable	Neutral	Very Comfortable	Neutral	Very well	Satisfied		Concerns about patient privacy		Concerns about increase in demands on time			Adequate administrative support (e.g. comfort with technology, not enough administrative staff to delegate tasks, etc.)						Technical training on how to use tool (webinars, recorded videos, one-on-one support etc.)
Yes	Phone call	Video visits	Secure messaging (i.e. encrypted, PHIPA-compliant messaging platform)	Text messaging	50	10	25			Doxy.me							Medeo							Teams (Microsoft)				WellX			Very Comfortable	Neutral	Neutral	Uncomfortable	Moderately well	Satisfied					Lack of integration with current workflow or EMR		Adequate administrative support (e.g. comfort with technology, not enough administrative staff to delegate tasks, etc.)					Change management supports (e.g. workflow integration, defining roles in the team)	Technical training on how to use tool (webinars, recorded videos, one-on-one support etc.)
Yes	Phone call				40																										Very Comfortable	Comfortable	Neutral	Uncomfortable	Moderately well	Neither satisfied nor dissatisfied				Concerns about increase in demands on time	Lack of integration with current workflow or EMR					Patients’ limited access to technology/devices (e.g. computer/laptop/tablet, phone app)	Patients’ limited technical knowledge
Yes	Phone call	Video visits	Secure messaging (i.e. encrypted, PHIPA-compliant messaging platform)		50	20	90																			ThinkResearch VirtualCare					Very Comfortable	Very Comfortable	Very Comfortable	Not Applicable/ Not Using	Very well	Very satisfied	Unable to justify cost											Change management supports (e.g. workflow integration, defining roles in the team)	Technical training on how to use tool (webinars, recorded videos, one-on-one support etc.)
Yes	Phone call	Video visits			80	5	15																		TELUS EMR Video Visits						Very Comfortable	Neutral	Not Applicable/ Not Using	Not Applicable/ Not Using	Moderately well	Neither satisfied nor dissatisfied			Obtaining e-mail consent	Concerns about increase in demands on time					Concerns about patients overusing services
Yes	Phone call	Video visits			80	10	50														OTN Direct-to-Patient Video Visits (eVisits)				TELUS EMR Video Visits						Comfortable	Comfortable	Uncomfortable	Uncomfortable	Moderately well	Satisfied		Concerns about patient privacy			Lack of integration with current workflow or EMR			Connectivity issues (e.g. inconsistent Wi-Fi/Internet connection)			Patients’ limited technical knowledge	Change management supports (e.g. workflow integration, defining roles in the team)
Yes	Phone call		Secure messaging (i.e. encrypted, PHIPA-compliant messaging platform)		80	2	50																	Teams (Microsoft)							Very Comfortable	Comfortable	Very Comfortable	Very Uncomfortable	Not very well (please explain)	Neither satisfied nor dissatisfied				Concerns about increase in demands on time	Lack of integration with current workflow or EMR				Concerns about patients overusing services
Yes	Phone call	Video visits	Secure messaging (i.e. encrypted, PHIPA-compliant messaging platform)		90	10	80																		TELUS EMR Video Visits						Very Comfortable	Very Comfortable	Comfortable	Comfortable	Very well	Satisfied			Obtaining e-mail consent	Concerns about increase in demands on time			Adequate administrative support (e.g. comfort with technology, not enough administrative staff to delegate tasks, etc.)		Concerns about patients overusing services		Patients’ limited technical knowledge	Change management supports (e.g. workflow integration, defining roles in the team)
Yes	Phone call	Video visits			50		25																				VirtualClinic+				Comfortable	Neutral	Not Applicable/ Not Using	Not Applicable/ Not Using	Moderately well	Satisfied							Adequate administrative support (e.g. comfort with technology, not enough administrative staff to delegate tasks, etc.)	Connectivity issues (e.g. inconsistent Wi-Fi/Internet connection)		Patients’ limited access to technology/devices (e.g. computer/laptop/tablet, phone app)	Patients’ limited technical knowledge	Change management supports (e.g. workflow integration, defining roles in the team)
Yes	Phone call	Video visits																			OTN Direct-to-Patient Video Visits (eVisits)
Yes	Phone call	Video visits	Secure messaging (i.e. encrypted, PHIPA-compliant messaging platform)		80	0	50						Health Myself								OTN Direct-to-Patient Video Visits (eVisits)										Comfortable	Comfortable	Comfortable	Not Applicable/ Not Using	Moderately well	Satisfied				Concerns about increase in demands on time			Adequate administrative support (e.g. comfort with technology, not enough administrative staff to delegate tasks, etc.)	Connectivity issues (e.g. inconsistent Wi-Fi/Internet connection)			Patients’ limited technical knowledge
Yes	Phone call				75	0	60						Health Myself												TELUS EMR Video Visits						Comfortable	Comfortable	Comfortable	Neutral	Very well	Very satisfied		Concerns about patient privacy							Concerns about patients overusing services
[truncated: 14 more columns]
